# Supplementary material for: ﻿Three new species of Batrisini (Coleoptera, Staphylinidae, Pselaphinae) from southeast Xizang, China
Source: Zookeys. 2025 Feb 21;1228:275–86. doi: 10.3897/zookeys.1228.143710 (PMC11871515; doi:10.3897/zookeys.1228.143710)
Supplement: XML Treatment for Arthromelodes lhunzensis [file zookeys.1228.143710-treatment1.xml]

<!DOCTYPE tp:taxon-treatment
  PUBLIC "-//TaxonX//DTD Taxonomic Treatment Publishing DTD v0 20100105//EN" "tax-treatment-NSO.dtd">
<tp:taxon-treatment xmlns:tp="http://www.plazi.org/taxpub"><tp:treatment-meta><kwd-group><label>Taxon classification</label><kwd>
              <named-content content-type="kingdom">Animalia</named-content>
            </kwd><kwd>
              <named-content content-type="order">Coleoptera</named-content>
            </kwd><kwd>
              <named-content content-type="family">Staphylinidae</named-content>
            </kwd></kwd-group><mixed-citation publication-type="journal"><person-group><name><surname>Zhang</surname><given-names>Yong-Qin</given-names></name><name><surname>Yin</surname><given-names>Zi-Wei</given-names></name></person-group><article-title>﻿Three new species of <tp:taxon-name><tp:taxon-name-part taxon-name-part-type="tribe">Batrisini</tp:taxon-name-part></tp:taxon-name> (<tp:taxon-name><tp:taxon-name-part taxon-name-part-type="order">Coleoptera</tp:taxon-name-part></tp:taxon-name>, <tp:taxon-name><tp:taxon-name-part taxon-name-part-type="family">Staphylinidae</tp:taxon-name-part></tp:taxon-name>, <tp:taxon-name><tp:taxon-name-part taxon-name-part-type="subfamily">Pselaphinae</tp:taxon-name-part></tp:taxon-name>) from southeast Xizang, China</article-title><source>Zookeys</source><day>21</day><month>02</month><year>2025</year><volume>1228</volume><fpage>275</fpage><lpage>286</lpage><pub-id pub-id-type="doi">10.3897/zookeys.1228.143710</pub-id></mixed-citation></tp:treatment-meta><tp:nomenclature><label>﻿</label><tp:taxon-name>
            <object-id xmlns:xlink="http://www.w3.org/1999/xlink" content-type="arpha" xlink:type="simple">98BA89D2-B647-53EC-AF84-3D1053607EC2</object-id>
            <tp:taxon-name-part taxon-name-part-type="genus" reg="Arthromelodes">Arthromelodes</tp:taxon-name-part>
            <tp:taxon-name-part taxon-name-part-type="species" reg="lhunzensis">lhunzensis</tp:taxon-name-part>
            <object-id xmlns:xlink="http://www.w3.org/1999/xlink" content-type="zoobank" xlink:type="simple">https://zoobank.org/BBDF3698-E89C-4C79-A7B8-C80E7E0280A2</object-id>
          </tp:taxon-name><tp:taxon-status xmlns:xlink="http://www.w3.org/1999/xlink" xlink:type="simple">sp. nov.</tp:taxon-status><xref ref-type="fig" rid="F1">Figs 1</xref><xref ref-type="fig" rid="F4">, 4 Chinese common name: 隆子丽蚁甲</xref></tp:nomenclature><tp:treatment-sec sec-type="type material" id="SECID0EBDAC"><title>Type material</title><p>(1 ex.). <bold><italic>Holotype</italic></bold>: China: • ♂: ‘China: Xizang, Shannan, Lhünzē County, Yümai Town, Jianzhejinzhe, <named-content xmlns:xlink="http://www.w3.org/1999/xlink" content-type="dwc:verbatimCoordinates" xlink:type="simple"><named-content content-type="geo-json" specific-use="{&#34;type&#34;:&#34;Point&#34;,&#34;coordinates&#34;:[93.118611,28.505833]}" id="NCID0ENDAC" xlink:type="simple">28°30'21"N, 93°07'07"E</named-content></named-content>, 2930 m, in wood, 5.ix.2023, Hong-Bin Liang leg., 西藏隆子县玉麦乡件哲金哲’ (<abbrev xmlns:xlink="http://www.w3.org/1999/xlink" content-type="institution" xlink:title="Insect Collection of Shanghai Normal University, Shanghai, China" id="ABBRID0ESDAC" xlink:type="simple">SNUC</abbrev>).</p></tp:treatment-sec><tp:treatment-sec sec-type="diagnosis" id="SECID0EXDAC"><title>Diagnosis.</title><p><bold>Male.</bold> Body elongate, length 2.1 mm. Head, pronotum and abdomen much darker in color than elytra. Head sub-rectangular; vertex finely punctate, with transverse sinuate sulcus between antennal tubercles, foveae asetose. Antenna elongate, antennomeres more or less elongate, lacking obvious modifications; antennomere 11 approximately as long as 9 and 10 combined. Discal striae of elytra extending to approximately apical 4/5 of elytral length. Protibia with shallow disc-like impression at apical 2/5 of ventral surface; mesotibia with distinct apical spine. Abdomen with large tergite 1 (IV) longer than tergites 2–4 (V–VII) combined in dorsal view, simple. Aedeagus strongly asymmetric, median lobe with moderately large basal capsule and subtriangular foramen, ventral stalk much shorter than dorsal lobe. <bold>Female.</bold> Unknown.</p></tp:treatment-sec><tp:treatment-sec sec-type="description" id="SECID0EBEAC"><title>Description.</title><p><bold>Male.</bold> Body (Fig. <xref ref-type="fig" rid="F1">1A</xref>) length 2.10 mm; head, pronotum and abdomen darkish-brown, elytra and legs reddish-brown, tarsi and mouthparts lighter in color. Dorsal surface finely punctate, covered with short pubescence.</p><fig id="F1" position="float" orientation="portrait"><object-id xmlns:xlink="http://www.w3.org/1999/xlink" content-type="doi" xlink:type="simple">10.3897/zookeys.1228.143710.figure1</object-id><object-id xmlns:xlink="http://www.w3.org/1999/xlink" content-type="arpha" xlink:type="simple">97A40678-7C42-531E-A7E4-6B846CB2720C</object-id><label>Figure 1.</label><caption><p>Morphology of <italic><tp:taxon-name><tp:taxon-name-part taxon-name-part-type="genus" reg="Arthromelodes">Arthromelodes</tp:taxon-name-part><tp:taxon-name-part taxon-name-part-type="species" reg="lhunzensis">lhunzensis</tp:taxon-name-part></tp:taxon-name></italic> sp. nov., male <bold>A</bold> dorsal habitus <bold>B</bold> head and pronotum <bold>C</bold> antennal club <bold>D</bold> protibia <bold>E</bold> mesotibia <bold>F</bold> sternite 7 (IX) <bold>G, H</bold> aedeagus, lateral (<bold>G</bold>), and ventral (<bold>H</bold>). Scale bars: 0.5 mm (<bold>A</bold>); 0.3 mm (<bold>B</bold>); 0.2 mm in (<bold>C, D, E</bold>); 0.1 mm in (<bold>F, G</bold>); 0.05 mm (<bold>A</bold>).</p></caption><graphic xmlns:xlink="http://www.w3.org/1999/xlink" xlink:href="zookeys-1228-275_article-143710__-g001.jpg" position="float" orientation="portrait" xlink:type="simple" id="oo_1258194.jpg"><uri content-type="original_file" xlink:type="simple">https://binary.pensoft.net/fig/1258194</uri></graphic></fig><p>Head (Fig. <xref ref-type="fig" rid="F1">1B</xref>) sub-rectangular, rounded at base, slightly wider than long, length 0.39 mm, width across eyes 0.41 mm; vertex finely punctate, with widely separated foveae (dorsal tentorial pits), with short, transverse sinuate sulcus at apical portion, lacking mediobasal carina; tempora slightly shorter than eyes, convergent posteriorly; antennal tubercles moderately raised; frons slightly impressed medially, confluent with clypeus; clypeus smooth, anterior margin carinate and moderately raised; ocular-mandibular carinae complete, distinct. Venter with small gular foveae (posterior tentorial pits) in single pit, with distinct median carina extending from pit anteriorly to mouthparts. Compound eyes prominent, composed of approximately 32 ommatidia. Maxillary palpus with palpomere 1 minute, 2 elongate, curved, pedunculate basally and enlarged apically, 3 short, sub-trapezoidal, 4 fusiform, widest near middle. Antenna moderately elongate, length 0.99 mm; club loosely formed by enlarged apical three antennomeres (Fig. <xref ref-type="fig" rid="F1">1C</xref>); antennomere 1 thick, subcylindrical, 2–7 each elongate, successively longer, 8 shortest, 9 much longer and broader than 8, 10 broader than 9, 11 longest, approximately as long as 9 and 10 combined (1:1), subfusiform.</p><p>Pronotum (Fig. <xref ref-type="fig" rid="F1">1B</xref>) slightly longer than wide, length 0.48 mm, width 0.44 mm, widest at middle; lateral margins rounded; disc moderately convex, finely punctate, with median longitudinal sulcus slightly longer than semicircular lateral sulci in dorsal view; lacking median antebasal fovea, with complete, deep transverse antebasal sulcus connecting lateral antebasal foveae; outer and inner pair of basolateral foveae distinct. Prosternum with basisternal (precoxal) portion longer than procoxal rests; with small lateral procoxal foveae; hypomeral grooves moderately long, extending from base anteriorly for almost entire length of hypomeron, lacking lateral procoxal pits, hypomeral ridges short, close to margins of coxal cavities.</p><p>Elytra slightly wider than long, length 0.70 mm, width 0.77 mm; moderately constricted and truncate at bases; each elytron with two large, asetose basal foveae; discal striae long, curved, extending from outer basal foveae posteriorly to 4/5 of elytral length; humeri moderately raised, small subhumeral foveae present, thin marginal striae extending posteriorly from foveae to posterior margins of elytra. Metathoracic wings fully developed.</p><p>Mesoventrite short, laterally fully demarcated from metaventrite by oblique ridges; median mesoventral foveae widely separated, originating from shared setose, transverse opening, lateral mesoventral foveae large and setose, broadly forked internally; prepectus massive, collar-shaped; mesoventral intercoxal process short, apically blunt; marginal striae complete. Metaventrite broadly and distinctly impressed at middle and densely setose at lateral portions of impression, with large, setose lateral mesocoxal foveae and pair of smaller, setose lateral metaventral foveae, metaventral intercoxal process with small and narrow split at middle.</p><p>Legs moderately elongate; protibia with disc-like impression at apical 2/5 of ventral surface (Fig. <xref ref-type="fig" rid="F1">1D</xref>); mesotibia with distinct spine at apex (Fig. <xref ref-type="fig" rid="F1">1E</xref>); mesofemur widened to middle.</p><p>Abdomen slightly narrower than elytra, widest at lateral margins of tergite 1(IV), length 0.62 mm, width 0.71 mm; lacking modifications. Tergite 1 (IV) longer than 2–4 (V–VII) combined, setose basal sulcus separated by mediobasal and one pair of basolateral foveae, lacking discal carinae; tergites 2–4 (V–VII) each with one pair of basolateral foveae, tergite 4 (VII) slightly shorter than 2 and 3 combined along middle, tergite 5 (VIII) semicircular, posterior margin roundly emarginate at middle. Sternite 2 (IV) with large mediobasal and broad basolateral foveae, lacking lateral carinae; midlength of sternite 2 (IV) slightly shorter than sternites 3–5 (V–VII) combined, 3–5 each with one pair of tiny basolateral foveae, sternite 6 (VIII) transverse, posterior margin sinuate, sternite 7 (IX) (Fig. <xref ref-type="fig" rid="F1">1F</xref>) suboval, weakly sclerotized, with scattered long setae along apical margin.</p><p>Aedeagus (Fig. <xref ref-type="fig" rid="F1">1G, H</xref>) 0.35 mm in length, moderately sclerotized, dorso-ventrally strongly asymmetric; median lobe with large, extended basal capsule and roundly triangular foramen, ventral stalk dorso-ventrally broadened at base and with pointed apex; dorsal lobe extremely elongate and evenly curved ventrally; parameres reduced to single broad membranous structure.</p><p><bold>Female.</bold> Unknown.</p></tp:treatment-sec><tp:treatment-sec sec-type="comparisons" id="SECID0ENHAC"><title>Comparative notes.</title><p>The male of this species exhibits morphological similarities to <italic><tp:taxon-name><tp:taxon-name-part taxon-name-part-type="genus" reg="Arthromelodes">A.</tp:taxon-name-part><tp:taxon-name-part taxon-name-part-type="species" reg="nepaeformis">nepaeformis</tp:taxon-name-part></tp:taxon-name></italic> Yin, 2022 distributed in Cona and Nyingchi counties, particularly in the general appearance and position of sexual characters on the male protibiae. However, these two species can be readily distinguished by the structure of their aedeagi. Additionally, <italic><tp:taxon-name><tp:taxon-name-part taxon-name-part-type="genus" reg="Arthromelodes">A.</tp:taxon-name-part><tp:taxon-name-part taxon-name-part-type="species" reg="nepaeformis">nepaeformis</tp:taxon-name-part></tp:taxon-name></italic> is characterized by markedly modified protibiae and significantly more elongated apical spines of the mesotibiae. In contrast, the new species displays only a subtle impression on the protibia, and the apical spine of the mesotibia is notably shorter. A total of 28 species of this genus are known from Xizang.</p></tp:treatment-sec><tp:treatment-sec sec-type="distribution" id="SECID0EJIAC"><title>Distribution.</title><p>Southwest China: Xizang (Lhünzē County) (Fig. <xref ref-type="fig" rid="F4">4</xref>).</p></tp:treatment-sec><tp:treatment-sec sec-type="etymology" id="SECID0ETIAC"><title>Etymology.</title><p>The name is a toponymy referring to the type locality of this species, Lhünzē County.</p></tp:treatment-sec><tp:treatment-sec><!--Section generated to contain objects referenced in tp:taxon-treatment.--><fig id="F4" position="float" orientation="portrait"><object-id xmlns:xlink="http://www.w3.org/1999/xlink" content-type="doi" xlink:type="simple">10.3897/zookeys.1228.143710.figure4</object-id><object-id xmlns:xlink="http://www.w3.org/1999/xlink" content-type="arpha" xlink:type="simple">97FB3E8A-B47F-5475-9B49-9036DDBC39C7</object-id><label>Figure 4.</label><caption><p>Distribution of the three species in Yümai Town, Xizang. <bold>A</bold> location of Yümai Town in Xizang <bold>B</bold> distribution of <italic><tp:taxon-name><tp:taxon-name-part taxon-name-part-type="genus" reg="Arthromelodes">Arthromelodes</tp:taxon-name-part><tp:taxon-name-part taxon-name-part-type="species" reg="lhunzensis">lhunzensis</tp:taxon-name-part></tp:taxon-name></italic> sp. nov., <italic><tp:taxon-name><tp:taxon-name-part taxon-name-part-type="genus" reg="Tribasodites">Tribasodites</tp:taxon-name-part><tp:taxon-name-part taxon-name-part-type="species" reg="liangi">liangi</tp:taxon-name-part></tp:taxon-name></italic> sp. nov. and <italic><tp:taxon-name><tp:taxon-name-part taxon-name-part-type="genus" reg="Tribasodites">Tribasodites</tp:taxon-name-part><tp:taxon-name-part taxon-name-part-type="species" reg="yumaicus">yumaicus</tp:taxon-name-part></tp:taxon-name></italic> sp. nov. in a north-south valley located at western Yümai Town.</p></caption><graphic xmlns:xlink="http://www.w3.org/1999/xlink" xlink:href="zookeys-1228-275_article-143710__-g004.jpg" position="float" orientation="portrait" xlink:type="simple" id="oo_1258197.jpg"><uri content-type="original_file" xlink:type="simple">https://binary.pensoft.net/fig/1258197</uri></graphic></fig></tp:treatment-sec></tp:taxon-treatment>
