# Supplementary material for: ﻿Three new species of Batrisini (Coleoptera, Staphylinidae, Pselaphinae) from southeast Xizang, China
Source: Zookeys. 2025 Feb 21;1228:275–86. doi: 10.3897/zookeys.1228.143710 (PMC11871515; doi:10.3897/zookeys.1228.143710)
Supplement: XML Treatment for Tribasodites liangi [file zookeys.1228.143710-treatment2.xml]

<!DOCTYPE tp:taxon-treatment
  PUBLIC "-//TaxonX//DTD Taxonomic Treatment Publishing DTD v0 20100105//EN" "tax-treatment-NSO.dtd">
<tp:taxon-treatment xmlns:tp="http://www.plazi.org/taxpub"><tp:treatment-meta><kwd-group><label>Taxon classification</label><kwd>
              <named-content content-type="kingdom">Animalia</named-content>
            </kwd><kwd>
              <named-content content-type="order">Coleoptera</named-content>
            </kwd><kwd>
              <named-content content-type="family">Staphylinidae</named-content>
            </kwd></kwd-group><mixed-citation publication-type="journal"><person-group><name><surname>Zhang</surname><given-names>Yong-Qin</given-names></name><name><surname>Yin</surname><given-names>Zi-Wei</given-names></name></person-group><article-title>﻿Three new species of <tp:taxon-name><tp:taxon-name-part taxon-name-part-type="tribe">Batrisini</tp:taxon-name-part></tp:taxon-name> (<tp:taxon-name><tp:taxon-name-part taxon-name-part-type="order">Coleoptera</tp:taxon-name-part></tp:taxon-name>, <tp:taxon-name><tp:taxon-name-part taxon-name-part-type="family">Staphylinidae</tp:taxon-name-part></tp:taxon-name>, <tp:taxon-name><tp:taxon-name-part taxon-name-part-type="subfamily">Pselaphinae</tp:taxon-name-part></tp:taxon-name>) from southeast Xizang, China</article-title><source>Zookeys</source><day>21</day><month>02</month><year>2025</year><volume>1228</volume><fpage>275</fpage><lpage>286</lpage><pub-id pub-id-type="doi">10.3897/zookeys.1228.143710</pub-id></mixed-citation></tp:treatment-meta><tp:nomenclature><label>﻿</label><tp:taxon-name>
            <object-id xmlns:xlink="http://www.w3.org/1999/xlink" content-type="arpha" xlink:type="simple">2444E812-21FD-518E-8713-1029052C2B41</object-id>
            <tp:taxon-name-part taxon-name-part-type="genus" reg="Tribasodites">Tribasodites</tp:taxon-name-part>
            <tp:taxon-name-part taxon-name-part-type="species" reg="liangi">liangi</tp:taxon-name-part>
            <object-id xmlns:xlink="http://www.w3.org/1999/xlink" content-type="zoobank" xlink:type="simple">https://zoobank.org/ED8AA4E3-AE72-4B95-98A3-1C02B340AF46</object-id>
          </tp:taxon-name><tp:taxon-status xmlns:xlink="http://www.w3.org/1999/xlink" xlink:type="simple">sp. nov.</tp:taxon-status><xref ref-type="fig" rid="F2">Figs 2</xref><xref ref-type="fig" rid="F4">, 4 Chinese common name: 梁氏脊胸蚁甲</xref></tp:nomenclature><tp:treatment-sec sec-type="type material" id="SECID0EKKAC"><title>Type material</title><p>(4 exx.). <bold><italic>Holotype</italic></bold>: China: • ♂: ‘China: Xizang, Shannan, Lhünzē County, Yümai Town, Jianzhejinzhe, <named-content xmlns:xlink="http://www.w3.org/1999/xlink" content-type="dwc:verbatimCoordinates" xlink:type="simple"><named-content content-type="geo-json" specific-use="{&#34;type&#34;:&#34;Point&#34;,&#34;coordinates&#34;:[93.118611,28.505833]}" id="NCID0EWKAC" xlink:type="simple">28°30'21"N, 93°07'07"E</named-content></named-content>, 2930 m, in wood, 5.ix.2023, Hong-Bin Liang leg., 西藏隆子县玉麦乡件哲金哲’ (<abbrev xmlns:xlink="http://www.w3.org/1999/xlink" content-type="institution" xlink:title="Insect Collection of Shanghai Normal University, Shanghai, China" id="ABBRID0E2KAC" xlink:type="simple">SNUC</abbrev>). <bold><italic>Paratypes</italic></bold>: China: • 3 ♀♀, same collecting data as for holotype (<abbrev xmlns:xlink="http://www.w3.org/1999/xlink" content-type="institution" xlink:title="Insect Collection of Shanghai Normal University, Shanghai, China" id="ABBRID0EDLAC" xlink:type="simple">SNUC</abbrev>, <named-content xmlns:xlink="http://www.w3.org/1999/xlink" content-type="dwc:institutional_code" xlink:title="Institute of Zoology, Chinese Academy of Sciences, Beijing, China" xlink:href="http://grbio.org/institution/institute-zoology-chinese-academy-sciences" xlink:type="simple">IZCAS</named-content>).</p></tp:treatment-sec><tp:treatment-sec sec-type="diagnosis" id="SECID0ENLAC"><title>Diagnosis.</title><p><bold>Male.</bold> Body length approximately 2.4 mm. Head subglobose, slightly narrower than pronotum; vertex with complete reversed U-shaped sulcus connecting small, asetose foveae, with distinct mediobasal carina extending from head base anteriorly to level of middle length of eyes. Antenna elongate, lacking modifications. Pronotum lacking marginal spines, with distinct median and lateral longitudinal sulci, with pairs of big discal and antebasal spines. Discal striae of elytra shallow, extending posteriorly approximately to half of elytral length. Metatrochanter with large projection on ventral margin. Aedeagus strongly asymmetric; median lobe with large basal capsule and broad foramen, ventral stalk greatly broadened at base, dorsal lobe slender and widely forked in apical portion, parameres reduced and forming single membranous structure. <bold>Female.</bold> Body length approximately 2.6 mm; legs simple, genitalia as in Fig. <xref ref-type="fig" rid="F2">2G</xref>.</p><fig id="F2" position="float" orientation="portrait"><object-id xmlns:xlink="http://www.w3.org/1999/xlink" content-type="doi" xlink:type="simple">10.3897/zookeys.1228.143710.figure2</object-id><object-id xmlns:xlink="http://www.w3.org/1999/xlink" content-type="arpha" xlink:type="simple">62AF167C-8A51-53FB-82E1-8D332E19BC9A</object-id><label>Figure 2.</label><caption><p>Morphology of <italic><tp:taxon-name><tp:taxon-name-part taxon-name-part-type="genus" reg="Tribasodites">Tribasodites</tp:taxon-name-part><tp:taxon-name-part taxon-name-part-type="species" reg="liangi">liangi</tp:taxon-name-part></tp:taxon-name></italic> sp. nov. (<bold>A–F</bold> male <bold>G</bold> female) <bold>A</bold> dorsal habitus <bold>B</bold> head and pronotum <bold>C</bold> pronotum, in dorsolateral view <bold>D</bold> metatrochanter <bold>E, F</bold> aedeagus, lateral (<bold>E</bold>), and dorsal (<bold>F</bold>) <bold>G</bold> genitalia. Scale bars: 0.5 mm (<bold>A</bold>); 0.3 mm (<bold>B</bold>); 0.2 mm (<bold>C</bold>); 0.1 mm (<bold>D, E, F, G</bold>).</p></caption><graphic xmlns:xlink="http://www.w3.org/1999/xlink" xlink:href="zookeys-1228-275_article-143710__-g002.jpg" position="float" orientation="portrait" xlink:type="simple" id="oo_1258195.jpg"><uri content-type="original_file" xlink:type="simple">https://binary.pensoft.net/fig/1258195</uri></graphic></fig></tp:treatment-sec><tp:treatment-sec sec-type="description" id="SECID0EPNAC"><title>Description.</title><p><bold>Male.</bold> Body (Fig. <xref ref-type="fig" rid="F2">2A</xref>) 2.42 mm long, reddish-brown, elytra slighter darker, with tarsi and mouthparts lighter in color. Dorsal surface of body covered with relatively long pubescence.</p><p>Head (Fig. <xref ref-type="fig" rid="F2">2B</xref>) subglobose, rounded at base, slightly wider than long, length 0.49 mm, width across eyes 0.51 mm; vertex finely punctate, with small, asetose vertexal foveae (dorsal tentorial pits), with complete, reversed U-shaped sulcus connecting foveae, mediobasal carina distinct, extending from head base anteriorly to level of eye midlength, lateral carinae complete; tempora rounded; frons anteriorly fused with clypeus at middle, anterolaterally with thin oblique carinae; area between moderately raised antennal tubercles weakly impressed; clypeus with smooth surface, entire anterior margin strongly carinate and moderately raised; ocular-mandibular carinae complete; Venter with small gular foveae (posterior tentorial pits) originating from shared transverse opening, with thin median carina extending from opening anteriorly to mouthparts. Compound eyes moderately prominent, composed of approximately 43 small ommatidia. Antenna elongate, length 1.30 mm, indistinct club loosely formed by slightly enlarged apical three antennomeres; antennomere 1 thick, subcylindrical, antennomeres 2–8 each slightly elongate, 8 shortest, 9 wider and longer than 8, 10 wider and slightly longer than 9, 11 largest, slightly longer than 9 and 10 combined (25:22), subconical, anterolateral margin slightly impressed.</p><p>Pronotum (Fig. <xref ref-type="fig" rid="F2">2B</xref>) slightly longer than wide, length 0.48 mm, width 0.44 mm, widest at middle; lateral margins lacking spines, rounded, convergent basally and parallel at basal 1/5; disc convex, finely punctate, distinct median longitudinal sulcus with slightly carinate margins, posteriorly confluent with oval antebasal impression and short mediobasal carina, with pair of thin lateral longitudinal sulci, and pairs of discal and antebasal spines (Fig. <xref ref-type="fig" rid="F2">2C</xref>); lateral antebasal foveae distinct and setose; with distinct outer and inner pair of basolateral foveae. Prosternum with basisternal (precoxal) portion longer than procoxal rests, with large lateral procoxal foveae; hypomeral grooves obliquely extending from base anteriorly to half-length of hypomera, with lateral antebasal hypomeral impression, hypomeral ridges close to margins of coxal cavities, extending anteriorly to meet hypomeral grooves.</p><p>Elytra slightly wider than long, length 0.75 mm, width 0.90 mm; each elytron with three moderately large, asetose basal foveae; discal striae extending posteriorly from outer basal foveae to half of elytral length; humeri moderately prominent, subhumeral foveae present, carinate marginal stria extending from foveae to posterior margins of elytra.</p><p>Mesoventrite short, demarcated from metaventrite by oblique ridges; median mesoventral foveae broadly separated, originating from shared setose, transverse opening, large lateral mesoventral foveae forked internally; prepectus massive, collar-shaped; mesoventral intercoxal process short, apically acute; marginal striae complete. Metaventrite prominent admesally, inclined towards middle, with well-developed lateral mesocoxal and two lateral metaventral foveae, metaventral intercoxal process with small and narrow split at middle.</p><p>Legs elongate; procoxa with exceptionally long seta at base; mesotrochanter with tiny ventral tubercle; metatrochanter (Fig. <xref ref-type="fig" rid="F2">2D</xref>) with distinct ventral projection greatly broadened at apex.</p><p>Abdomen widest at lateral margins of tergite 1 (IV), length 0.76 mm, width 0.80 mm. Tergite 1 (IV) more than twice as long as 2 (V), setose basal sulcus separated by two mediobasal and two pairs of basolateral foveae, with pair of short discal carinae, inner marginal carinae thin and complete, outer carinae present for basal 1/2; tergite 2 (V) slightly longer than 3 (VI), 4 (VII) as long as tergites 2 and 3 combined; tergites 2–4 (V–VII) each with one pair of small basolateral foveae, tergite 5 (VIII) semicircular, transverse, posterior margin roundly emarginate at middle. Sternite 2 (IV) with one pair of small mediobasal and three pairs of basolateral foveae, lacking lateral carina; midlength of sternites 2–4 (IV–VI) gradually shorter, 5 (VII) slightly longer than 4, 3–5 lacking basolateral foveae, sternite 6 (VIII) transverse, posterior margin broadly emarginate at middle.</p><p>Aedeagus (Fig. <xref ref-type="fig" rid="F2">2E, F</xref>) elongate, length 0.54 mm, dorso-ventrally strongly asymmetric; median lobe with large basal capsule and broad foramen, ventral stalk broadest at base, narrowing towards apex; dorsal lobe long and broadly forked apically, left fork (orientation according to Fig. <xref ref-type="fig" rid="F2">2F</xref>) split into four spines at apex, and one longer spine before middle; parameres fused, broad and flattened, membranous.</p><p><bold>Female.</bold> Similar to male in external morphology; antenna slightly shorter, simple, legs lacking tubercles or projections; each compound eye composed of approximately 38 ommatidia; humeri weakly raised; metathoracic wings fully developed. Measurements (as for male): body length 2.56–2.60 mm; length/width of head 0.50–0.51/0.52–0.53 mm, pronotum 0.52–0.53/0.51–0.52 mm, elytra 0.72–0.80/0.91–0.92 mm; abdomen 0.83–0.90/0.81–0.83 mm; length of antenna 1.24–1.27 mm; genitalia (Fig. <xref ref-type="fig" rid="F2">2G</xref>) moderately sclerotized, broad, maximum width 0.32 mm.</p></tp:treatment-sec><tp:treatment-sec sec-type="comparisons" id="SECID0EGPAC"><title>Comparative notes.</title><p>This species closely resembles several congeners from Xizang due to the presence of discal and antebasal spines of the pronotum, as well as the simple antennae of the male. However, <italic><tp:taxon-name><tp:taxon-name-part taxon-name-part-type="genus" reg="Tribasodites">Tribasodites</tp:taxon-name-part><tp:taxon-name-part taxon-name-part-type="species" reg="liangi">liangi</tp:taxon-name-part></tp:taxon-name></italic> sp. nov. is distinguished by the lack of marginal spines of the pronotum and its uniquely structured aedeagus, characterized by an elongate, slender, and apically serrate dorsal lobe.</p></tp:treatment-sec><tp:treatment-sec sec-type="distribution" id="SECID0EXPAC"><title>Distribution.</title><p>Southwest China: Xizang (Lhünzē County) (Fig. <xref ref-type="fig" rid="F4">4</xref>).</p></tp:treatment-sec><tp:treatment-sec sec-type="etymology" id="SECID0ECAAE"><title>Etymology.</title><p>This species is named after Hong-Bin Liang, collector of the type series.</p></tp:treatment-sec><tp:treatment-sec><!--Section generated to contain objects referenced in tp:taxon-treatment.--><fig id="F4" position="float" orientation="portrait"><object-id xmlns:xlink="http://www.w3.org/1999/xlink" content-type="doi" xlink:type="simple">10.3897/zookeys.1228.143710.figure4</object-id><object-id xmlns:xlink="http://www.w3.org/1999/xlink" content-type="arpha" xlink:type="simple">97FB3E8A-B47F-5475-9B49-9036DDBC39C7</object-id><label>Figure 4.</label><caption><p>Distribution of the three species in Yümai Town, Xizang. <bold>A</bold> location of Yümai Town in Xizang <bold>B</bold> distribution of <italic><tp:taxon-name><tp:taxon-name-part taxon-name-part-type="genus" reg="Arthromelodes">Arthromelodes</tp:taxon-name-part><tp:taxon-name-part taxon-name-part-type="species" reg="lhunzensis">lhunzensis</tp:taxon-name-part></tp:taxon-name></italic> sp. nov., <italic><tp:taxon-name><tp:taxon-name-part taxon-name-part-type="genus" reg="Tribasodites">Tribasodites</tp:taxon-name-part><tp:taxon-name-part taxon-name-part-type="species" reg="liangi">liangi</tp:taxon-name-part></tp:taxon-name></italic> sp. nov. and <italic><tp:taxon-name><tp:taxon-name-part taxon-name-part-type="genus" reg="Tribasodites">Tribasodites</tp:taxon-name-part><tp:taxon-name-part taxon-name-part-type="species" reg="yumaicus">yumaicus</tp:taxon-name-part></tp:taxon-name></italic> sp. nov. in a north-south valley located at western Yümai Town.</p></caption><graphic xmlns:xlink="http://www.w3.org/1999/xlink" xlink:href="zookeys-1228-275_article-143710__-g004.jpg" position="float" orientation="portrait" xlink:type="simple" id="oo_1258197.jpg"><uri content-type="original_file" xlink:type="simple">https://binary.pensoft.net/fig/1258197</uri></graphic></fig></tp:treatment-sec></tp:taxon-treatment>
