# Supplementary material for: ﻿Three new species of Batrisini (Coleoptera, Staphylinidae, Pselaphinae) from southeast Xizang, China
Source: Zookeys. 2025 Feb 21;1228:275–86. doi: 10.3897/zookeys.1228.143710 (PMC11871515; doi:10.3897/zookeys.1228.143710)
Supplement: XML Treatment for Tribasodites yumaicus [file zookeys.1228.143710-treatment3.xml]

<!DOCTYPE tp:taxon-treatment
  PUBLIC "-//TaxonX//DTD Taxonomic Treatment Publishing DTD v0 20100105//EN" "tax-treatment-NSO.dtd">
<tp:taxon-treatment xmlns:tp="http://www.plazi.org/taxpub"><tp:treatment-meta><kwd-group><label>Taxon classification</label><kwd>
              <named-content content-type="kingdom">Animalia</named-content>
            </kwd><kwd>
              <named-content content-type="order">Coleoptera</named-content>
            </kwd><kwd>
              <named-content content-type="family">Staphylinidae</named-content>
            </kwd></kwd-group><mixed-citation publication-type="journal"><person-group><name><surname>Zhang</surname><given-names>Yong-Qin</given-names></name><name><surname>Yin</surname><given-names>Zi-Wei</given-names></name></person-group><article-title>﻿Three new species of <tp:taxon-name><tp:taxon-name-part taxon-name-part-type="tribe">Batrisini</tp:taxon-name-part></tp:taxon-name> (<tp:taxon-name><tp:taxon-name-part taxon-name-part-type="order">Coleoptera</tp:taxon-name-part></tp:taxon-name>, <tp:taxon-name><tp:taxon-name-part taxon-name-part-type="family">Staphylinidae</tp:taxon-name-part></tp:taxon-name>, <tp:taxon-name><tp:taxon-name-part taxon-name-part-type="subfamily">Pselaphinae</tp:taxon-name-part></tp:taxon-name>) from southeast Xizang, China</article-title><source>Zookeys</source><day>21</day><month>02</month><year>2025</year><volume>1228</volume><fpage>275</fpage><lpage>286</lpage><pub-id pub-id-type="doi">10.3897/zookeys.1228.143710</pub-id></mixed-citation></tp:treatment-meta><tp:nomenclature><label>﻿</label><tp:taxon-name>
            <object-id xmlns:xlink="http://www.w3.org/1999/xlink" content-type="arpha" xlink:type="simple">BDCDF682-1C95-5883-B762-7CA486543DC5</object-id>
            <tp:taxon-name-part taxon-name-part-type="genus" reg="Tribasodites">Tribasodites</tp:taxon-name-part>
            <tp:taxon-name-part taxon-name-part-type="species" reg="yumaicus">yumaicus</tp:taxon-name-part>
            <object-id xmlns:xlink="http://www.w3.org/1999/xlink" content-type="zoobank" xlink:type="simple">https://zoobank.org/A01F5C1C-D138-4F31-B23C-2318757CEA2C</object-id>
          </tp:taxon-name><tp:taxon-status xmlns:xlink="http://www.w3.org/1999/xlink" xlink:type="simple">sp. nov.</tp:taxon-status><xref ref-type="fig" rid="F3">Figs 3</xref><xref ref-type="fig" rid="F4">, 4 Chinese common name: 玉麦脊胸蚁甲</xref></tp:nomenclature><tp:treatment-sec sec-type="type material" id="SECID0EZBAE"><title>Type material</title><p>(6 exx.). <bold><italic>Holotype</italic></bold>: China: • ♂: ‘China: Xizang, Shannan, Lhünzē County, pass to Yümai Town, <named-content xmlns:xlink="http://www.w3.org/1999/xlink" content-type="dwc:verbatimCoordinates" xlink:type="simple"><named-content content-type="geo-json" specific-use="{&#34;type&#34;:&#34;Point&#34;,&#34;coordinates&#34;:[93.073056,28.638333]}" id="NCID0EFCAE" xlink:type="simple">28°38'18"N, 93°4'23"E</named-content></named-content>, 3660 m, under stone, 4.ix.2023, Hong-Bin Liang leg., 西藏隆子县玉麦北1公里处观景台’ (<abbrev xmlns:xlink="http://www.w3.org/1999/xlink" content-type="institution" xlink:title="Insect Collection of Shanghai Normal University, Shanghai, China" id="ABBRID0EKCAE" xlink:type="simple">SNUC</abbrev>). <bold><italic>Paratypes</italic></bold>: China: • 1 ♂, 4 ♀♀, same collecting data as for holotype (<abbrev xmlns:xlink="http://www.w3.org/1999/xlink" content-type="institution" xlink:title="Insect Collection of Shanghai Normal University, Shanghai, China" id="ABBRID0ESCAE" xlink:type="simple">SNUC</abbrev>, <named-content xmlns:xlink="http://www.w3.org/1999/xlink" content-type="dwc:institutional_code" xlink:title="Institute of Zoology, Chinese Academy of Sciences, Beijing, China" xlink:href="http://grbio.org/institution/institute-zoology-chinese-academy-sciences" xlink:type="simple">IZCAS</named-content>).</p></tp:treatment-sec><tp:treatment-sec sec-type="diagnosis" id="SECID0E3CAE"><title>Diagnosis.</title><p><bold>Male.</bold> Body length approximately 2.5 mm. Head roundly rectangular, slightly narrower than pronotum; vertex with shallow reversed U-shaped sulcus connecting small, asetose foveae, with distinct mediobasal carina extending from head base anteriorly to slightly below level of middle length of eyes. Antenna elongate, lacking modifications. Pronotum with small, acute marginal spines, with two pairs of antebasal spines. Discal striae of elytra long, extending posteriorly to apical 4/5 of elytral length. Protibia with small apical tubercle; mesotrochanter with distinct ventral spine, mesotibia with short spine at apex; metatrochanter with hook-like projection. Aedeagus strongly asymmetric; median lobe with subtriangular basal capsule and foramen, ventral stalk split to two projections, dorsal lobe plate-like. <bold>Female.</bold> Body length approximately 2.2–2.4 mm; legs lacking spines, tubercles, or projections, genitalia as in Fig. <xref ref-type="fig" rid="F3">3K</xref>, greatly transverse.</p><fig id="F3" position="float" orientation="portrait"><object-id xmlns:xlink="http://www.w3.org/1999/xlink" content-type="doi" xlink:type="simple">10.3897/zookeys.1228.143710.figure3</object-id><object-id xmlns:xlink="http://www.w3.org/1999/xlink" content-type="arpha" xlink:type="simple">5C534116-9EA2-5EA4-A361-A81655CD4316</object-id><label>Figure 3.</label><caption><p>Morphology of <italic><tp:taxon-name><tp:taxon-name-part taxon-name-part-type="genus" reg="Tribasodites">Tribasodites</tp:taxon-name-part><tp:taxon-name-part taxon-name-part-type="species" reg="yumaicus">yumaicus</tp:taxon-name-part></tp:taxon-name></italic> sp. nov., (<bold>A–J</bold> male <bold>K</bold> female) <bold>A</bold> dorsal habitus <bold>B</bold> head and pronotum <bold>C</bold> pronotum, in dorsolateral view <bold>D</bold> protibia <bold>E</bold> mesotrochanter <bold>F</bold> mesotibia <bold>G</bold> metatrochanter <bold>H</bold> sternite 7 (IX) <bold>I, J</bold> aedeagus, lateral (<bold>I</bold>), and ventral (<bold>J</bold>) <bold>K</bold> genitalia. Scale bars: 0.5 mm (<bold>A</bold>); 0.3 mm (<bold>B</bold>); 0.2 mm (<bold>C, D, E, F, G</bold>); 0.1 mm (<bold>H, I, J, K</bold>).</p></caption><graphic xmlns:xlink="http://www.w3.org/1999/xlink" xlink:href="zookeys-1228-275_article-143710__-g003.jpg" position="float" orientation="portrait" xlink:type="simple" id="oo_1258196.jpg"><uri content-type="original_file" xlink:type="simple">https://binary.pensoft.net/fig/1258196</uri></graphic></fig></tp:treatment-sec><tp:treatment-sec sec-type="description" id="SECID0EGFAE"><title>Description.</title><p><bold>Male.</bold> Body (Fig. <xref ref-type="fig" rid="F3">3A</xref>) length 2.51–2.52 mm; color reddish-brown, tarsi and mouthparts lighter. Dorsal surface of body covered with relatively dense pubescence.</p><p>Head (Fig. <xref ref-type="fig" rid="F3">3B</xref>) roundly rectangular, truncate at base, slightly wider than long, length 0.47–0.50 mm, width across eyes 0.50–0.51 mm; vertex finely punctate, with small, asetose vertexal foveae (dorsal tentorial pits), with shallow, complete, reversed U-shaped impression connecting foveae, mediobasal carina distinct, extending from head base anteriorly to below level of eye midlength, lateral carinae present only posterior to antennal tubercles; tempora rounded; frons anteriorly fused with clypeus at middle, anterolaterally with thin oblique carinae; area between moderately raised antennal tubercles weakly impressed; clypeus with smooth surface, entire anterior margin strongly carinate and moderately raised; ocular-mandibular carinae complete. Venter with small gular foveae (posterior tentorial pits) originating from shared oval opening, with weak median carina present only for short distance near mouthpart. Compound eyes moderately prominent, composed of approximately 45 small ommatidia. Antenna elongate, length 1.54–1.60 mm, indistinct club formed by slightly enlarged apical three antennomeres; antennomere 1 thick, subcylindrical, 2–7 each slightly elongate, 3 and 8 shortest, 9 slightly wider and longer than 8, 10 wider than 9, subconical, 11 largest, longer than 9 and 10 combined (34: 27), subfusiform, anterolateral margin impressed.</p><p>Pronotum (Fig. <xref ref-type="fig" rid="F3">3B</xref>) slightly longer than wide, length 0.56–0.57 mm, width 0.53–0.54 mm, widest slightly anterior to middle; lateral margins rounded, convergent basally and parallel at basal 1/5, with pair of small, acute spines; disc slightly convex, finely punctate, distinct median longitudinal sulcus with slightly carinate margins, posteriorly confluent with oval antebasal impression and distinct mediobasal carina, with pair of thin lateral longitudinal sulci and two pairs of antebasal spines (Fig. <xref ref-type="fig" rid="F3">3C</xref>); lateral antebasal foveae distinct and setose; with distinct outer and inner pair of basolateral foveae. Prosternum with basisternal (precoxal) portion longer than procoxal rests, with small lateral procoxal foveae; hypomeral grooves obliquely extending from base anteriorly to half-length of hypomera, with lateral antebasal hypomeral impressions, hypomeral ridges close to margins of coxal cavities, extending anteriorly to meet hypomeral grooves.</p><p>Elytra much wider than long, length 0.81–0.84 mm, width 0.95–0.97 mm; each elytron with three large, asetose basal foveae; long discal striae extending posteriorly from outer basal foveae posteriorly for 4/5 elytral length; humeri moderately prominent, subhumeral foveae present, carinate marginal striae extending from foveae to posterior margins of elytra. Metathoracic wings fully developed.</p><p>Mesoventrite short, demarcated from metaventrite by oblique ridges; median mesoventral foveae moderately separated, originating from shared setose, transverse opening, large lateral mesoventral foveae unforked internally; prepectus massive, collar-shaped; mesoventral intercoxal process short, apically acute, marginal striae complete. Metaventrite prominent admesally, inclined towards middle, with well-developed lateral mesocoxal and two lateral metaventral foveae, metaventral intercoxal process with small and narrow split at middle.</p><p>Legs elongate; procoxa with exceptionally long seta at base, protibia (Fig. <xref ref-type="fig" rid="F3">3D</xref>) with small apical tubercle; mesotrochanter (Fig. <xref ref-type="fig" rid="F3">3E</xref>) with distinct ventral spine, mesotibia (Fig. <xref ref-type="fig" rid="F3">3F</xref>) with small spine at apex; metatrochanter (Fig. <xref ref-type="fig" rid="F3">3G</xref>) with hook-like projection.</p><p>Abdomen widest at lateral margins of tergite 1 (IV), length 0.76–0.78 mm, width 0.81–0.84 mm. Tergite 1 (IV) more than twice as long as 2 (V), thin basal sulcus interrupted by one pair of mediobasal and one pair of basolateral foveae, with pair of short discal carinae, oblique inner marginal carinae thin and complete, outer carinae present for basal 1/2; tergite 2 (V) slightly longer than 3 (VI), 4 (VII) shorter than tergites 2 and 3 combined, 2–4 (V–VII) each with one pair of small basolateral foveae; tergite 5 (VIII) semicircular, transverse, posterior margin roundly emarginate at middle. Sternite 2 (IV) with one pair of mediobasal and three pairs of basolateral foveae, lacking lateral carina; midlength of sternites 2–4 (IV–VI) gradually shorter, 5 (VII) slightly longer than 4, 3–5 each with two pairs of small basolateral foveae, sternite 6 (VIII) transverse, posterior margin broadly emarginate at middle, sternite 7 (IX) (Fig. <xref ref-type="fig" rid="F3">3H</xref>) membranous, composed of pair of lateral lobes and one oval median plate.</p><p>Aedeagus (Fig. <xref ref-type="fig" rid="F3">3I, J</xref>) length 0.45 mm, dorso-ventrally strongly asymmetric; median lobe with subtriangular basal capsule and elongate foramen, ventral stalk divided into two parts in apical portion, one lobe short, rounded at apex, another greatly expanded at apex, dorsal lobe broad, plate-like, surrounding ventral stalk, parameres fused and reduced to ventral membrane.</p><p><bold>Female.</bold> Similar to male in external morphology; antenna slightly shorter, simple, legs lacking tubercles, spines or projections; each compound eye composed of approximately 35 ommatidia; humeri weakly raised; metathoracic wings fully developed. Measurements (as for male): body length 2.21–2.38 mm; length/width of head 0.46–0.51/0.47–0.52 mm, pronotum 0.51–0.56/0.48–0.55 mm, elytra 0.76–0.84/0.87–0.96 mm; abdomen 0.56–0.61/0.67–0.71 mm; length of antenna 1.37–1.56 mm; genitalia (Fig. <xref ref-type="fig" rid="F3">3K</xref>) slightly sclerotized, greatly transverse, maximum width 0.28 mm.</p></tp:treatment-sec><tp:treatment-sec sec-type="comparisons" id="SECID0EKHAE"><title>Comparative notes.</title><p>This species closely resembles several congeners from Xizang due to the similarly structured aedeagus, i.e., dorsal lobe of the aedeagus broadened and encircling the ventral stalk. However, <italic><tp:taxon-name><tp:taxon-name-part taxon-name-part-type="genus" reg="Tribasodites">Tribasodites</tp:taxon-name-part><tp:taxon-name-part taxon-name-part-type="species" reg="yumaicus">yumaicus</tp:taxon-name-part></tp:taxon-name></italic> sp. nov. can be readily distinguished by the simple male antennae and the unique configuration of the aedeagus. With the addition of the two new species described here, the total number of known species of this genus occurring in Xizang has increased to 15.</p></tp:treatment-sec><tp:treatment-sec sec-type="distribution" id="SECID0E2HAE"><title>Distribution.</title><p>Southwest China: Xizang (Lhünzē County) (Fig. <xref ref-type="fig" rid="F4">4</xref>).</p><fig id="F4" position="float" orientation="portrait"><object-id xmlns:xlink="http://www.w3.org/1999/xlink" content-type="doi" xlink:type="simple">10.3897/zookeys.1228.143710.figure4</object-id><object-id xmlns:xlink="http://www.w3.org/1999/xlink" content-type="arpha" xlink:type="simple">97FB3E8A-B47F-5475-9B49-9036DDBC39C7</object-id><label>Figure 4.</label><caption><p>Distribution of the three species in Yümai Town, Xizang. <bold>A</bold> location of Yümai Town in Xizang <bold>B</bold> distribution of <italic><tp:taxon-name><tp:taxon-name-part taxon-name-part-type="genus" reg="Arthromelodes">Arthromelodes</tp:taxon-name-part><tp:taxon-name-part taxon-name-part-type="species" reg="lhunzensis">lhunzensis</tp:taxon-name-part></tp:taxon-name></italic> sp. nov., <italic><tp:taxon-name><tp:taxon-name-part taxon-name-part-type="genus" reg="Tribasodites">Tribasodites</tp:taxon-name-part><tp:taxon-name-part taxon-name-part-type="species" reg="liangi">liangi</tp:taxon-name-part></tp:taxon-name></italic> sp. nov. and <italic><tp:taxon-name><tp:taxon-name-part taxon-name-part-type="genus" reg="Tribasodites">Tribasodites</tp:taxon-name-part><tp:taxon-name-part taxon-name-part-type="species" reg="yumaicus">yumaicus</tp:taxon-name-part></tp:taxon-name></italic> sp. nov. in a north-south valley located at western Yümai Town.</p></caption><graphic xmlns:xlink="http://www.w3.org/1999/xlink" xlink:href="zookeys-1228-275_article-143710__-g004.jpg" position="float" orientation="portrait" xlink:type="simple" id="oo_1258197.jpg"><uri content-type="original_file" xlink:type="simple">https://binary.pensoft.net/fig/1258197</uri></graphic></fig></tp:treatment-sec><tp:treatment-sec sec-type="etymology" id="SECID0EXJAE"><title>Etymology.</title><p>The name is a toponymy referring to the type locality of this species, Yümai Town.</p></tp:treatment-sec></tp:taxon-treatment>
